# Supplementary material for: Enhancement of hMSC In Vitro Proliferation by Surface Immobilization of a Heparin-Binding Peptide
Source: Molecules. 2023 Apr 13;28(8):3422. doi: 10.3390/molecules28083422 (PMC10146743; doi:10.3390/molecules28083422)
Supplement: Supplementary file 1 [file molecules-28-03422-s001.zip]

Archive with 1 entries (1 files):
- molecules-2282003-supplementary.pdf
